# Supplementary material for: Whole blood transcriptomic investigation identifies long non-coding RNAs as regulators in sepsis
Source: J Transl Med. 2020 May 29;18:217. doi: 10.1186/s12967-020-02372-2 (PMC7257169; doi:10.1186/s12967-020-02372-2)
Supplement: Supplementary file 3 — Additional file 3: Survival-associated modules. [file 12967_2020_2372_MOESM3_ESM.txt]

darkgrey	AATF AHCYL1 AP3B1 ARCN1 ARNT ATXN2 C19orf54 C22orf30 C7orf26 C8orf41 C9orf69 CALM1 CDK9 CNOT1 COPG CPT2 CYFIP2 DDRGK1 DHRS1 ELOVL1 FBXO42 GIGYF2 GLYR1 HMGCL HNRNPUL2 INPPL1 KDELR1 KIAA1429 KLHL18 LAMP1 MAN2B2 MFSD5 NCAPD2 NCOR1 NDUFS2 SAFB SBNO1 SCAMP2 SEC24C SETDB1 SF3B2 SF4 SFRS4 SHC1 SLC38A10 SMARCD2 SNRNP35 SRPR SUN2 TCHP TFIP11 TPP1 TTC15 TTLL12 USP22
darkslateblue	ABCC13 ABCC4 ABCG2 ACP1 ACSL6 ADIPOR1 AHSP AK1 AKT1S1 ALAS2 ALDH5A1 AMFR ANK1 ANKH ANKRD9 ANP32B AP2B1 AP2M1 APH1A AQP1 ARG2 ARHGEF12 ARHGEF37 ARL4A ASCC2 B4GALT3 BAG1 BAT3 BCL2L1 BCL2L13 BLVRB BMP2K BNIP3L BPGM BRAF BSG C13orf15 C14orf45 C17orf39 C17orf76 C18orf10 C19orf62 C1orf116 C1orf128 C20orf108 C22orf13 C22orf25 C2orf24 C5orf4 C6orf192 C9orf40 C9orf78 CA1 CA2 CARM1 CCNDBP1 CCS CDC27 CDC34 …
grey60	ABHD13 ABI1 ACBD5 ACSL4 ACTR10 ACTR2 ACTR3 ADAM10 ADAM9 ADCY7 ADD3 ADNP ADPGK AGER AGGF1 AGTPBP1 AKIRIN1 AKTIP ALG13 ANKRA2 ANKRD12 ANKRD32 ANKRD49 AP1AR AP3S1 APPBP2 ARAF ARAP2 ARFGAP1 ARFGAP3 ARHGAP12 ARID4A ARID4B ARIH1 ARL13B ARL6IP6 ARL8B ARMC8 ARMCX3 ARPC5 ARPP19 ASNSD1 ATAD1 ATAD2B ATF1 ATF2 ATG12 ATG3 ATG5 ATL2 ATP11A ATP11C ATP13A3 ATP6AP2 AZI2 AZIN1 B3GNT2 B3GNT5 BAG4 BBS10 BDP1 BLOC1S2…
honeydew1	ABHD3 ACPL2 AHCTF1 ARRDC3 BTN2A1 C12orf35 CASP8 CD46 CDK5R1 CHMP1B CLEC7A CREB1 CTBS EGLN1 ELF2 EVI2B F2RL1 FAM174A FASTK FLI1 FNIP1 GALNT7 HSD17B11 IKBIP ITM2B JMJD1C LAMP2 LOC286052 LRMP LRRK2 MAK MAML3 MAP2K4 MAP3K2 MGEA5 MLL5 MSL2 NIPBL NUP50 OGFRL1 PAN3 PARP8 PELI2 PKN2 PPP3CA QKI RBL2 RBM16 RICTOR RPGR SFRS2IP SLC15A4 SMCHD1 SPAG9 TDP2 TET3 TLE4 TMEM43 TMEM49 TMX4 TOPORS TP53INP1 TRIM33 VEZ…
ivory	ABI3 ALDH2 CACNA2D3 CD244 CD74 CDKN1C CLMN COMT CX3CR1 DOK2 EHD4 FAM13A FCGR3A HLA-DMA HLA-DMB HLA-DPA1 HLA-DPB1 HLA-DQA1 HLA-DRA HLA-DRB1 HTRA1 IL10RA LFNG LGALS2 LILRB1 MARCO NAGPA NAPSB POU2F2 RPS6KA4 RUFY3 SASH1 SFXN3 SLC2A9 SLC31A1 TLR7 TMEM106A TNFSF12 TTYH2
lavenderblush3	ABL2 ACP6 ADCY3 ADORA3 AGXT2L2 ANKRD34B ANKS1A APH1B ASPH ATP2C2 C5orf30 C8orf73 CACNA1E CAPN3 CCDC93 CCR1 CLEC4E CNNM3 COG1 CYB5R1 DAAM2 DNAJC27 DTNBP1 DUSP13 DVL2 ECHDC3 ELMO2 ERLIN1 FGGY FKBP5 FMN1 GABBR1 GPR137B GRB10 GSDMD GSR GYS1 HELB HIF1AN IGF2BP3 IGSF6 IL18R1 IL18RAP IL1R2 IRAK3 ITPKC JDP2 KCNMA1 KIAA0564 KILLIN KLF9 KLHDC8B KLHL8 LBH MAL MAP3K14 MEI1 MLXIP MPZ MR1 MSH3 MUSTN1 NADSYN1 N…
lightsteelblue1	ACAT1 ANLN ASPM ATAD2 AURKA BIRC5 BUB1 C16orf75 CASC5 CCNA2 CCNB1 CCNB2 CCNE2 CDC20 CDC6 CDCA2 CDCA4 CDCA5 CDCA7 CDK1 CDKN3 CENPA CENPF CENPN CENPW CEP55 CKAP2 CKS1B CKS2 DBF4 DEPDC1 DHFR DLGAP5 DNAJC9 DTYMK EZH2 FANCI FBXO5 FEN1 GGH GINS1 GINS2 GMNN H2AFV H2AFX HJURP HMGB3 HMMR KIAA0101 KIF11 KIF20A KIF2C KIFC1 MAD2L1 MCM4 MCM6 MCM8 MKI67 MLF1IP MYB NCAPG NCAPG2 NDC80 NEK2 NUCB2 NUSAP1 OIP5 PCNA…
mediumpurple3	ACOT9 ADAR ADPRHL2 AFF1 AGRN AIM2 ANKFY1 APOL1 APOL2 APOL3 APOL6 ASPHD2 ASPRV1 ATXN7 BAK1 BATF2 BST2 BTN2A2 BTN3A1 BTN3A2 BTN3A3 C14orf159 C18orf49 C19orf12 C19orf66 C5orf56 C9orf91 CACNA1A CARD16 CARD17 CASP1 CASP10 CASP5 CASP7 CBFA2T3 CCDC97 CD274 CD300A CDS2 CECR6 CHST7 CIR1 CLEC1A CMPK2 CNDP2 CTRL CYSLTR1 DAPP1 DDX58 DDX60 DHX58 DRAP1 DTX3L DUSP3 EFCAB2 EIF2AK2 EPSTI1 ETV7 FAM111A FAM26F FAM4…
midnightblue	ACSF3 AGAP3 ALG6 ANKRD28 ASB7 ATP13A2 BCDIN3D BCL2A1 BTBD3 C14orf106 C1orf63 C21orf2 C2orf47 C9orf95 CARHSP1 CBR4 CDK10 CDK7 CHURC1 CISD3 COMMD2 CP110 CPSF2 CRIPT CSTF2T DDX42 DNAJA1 DNAJB6 DNTTIP2 DSCR3 DTNB EIF5 EML4 EPHB6 ETF1 EXD3 FASTKD3 GABPB1 GCH1 GGNBP2 GPN3 HCFC1 HDLBP HGS HMGB2 HMGCS1 HSPBP1 HTT IDH3G ING2 INO80B IPO8 KCTD9 KIF2A KLC4 KLHL15 KLHL6 LOC100128816 LRP1 LYPLAL1 LZTS2 MAGT1 M…
orangered4	ACTN1 ADAM19 ADAM8 ARHGAP26 C10orf46 C10orf54 C1orf38 CCNJL CD97 CDC42SE1 CFLAR CSF3R CSNK1D CXCL16 CXCR1 CYTH4 DENND3 DGAT2 DGCR2 DKFZp761E198 ECE1 ELL FAM129A FAM65B FCGR2A FPR1 IFITM2 IGF1R IL17RA IQGAP1 IQSEC1 KDM4B KDM6B KIAA0040 KLF6 KREMEN1 LITAF LPPR2 LYN MBOAT7 MEFV MGC31957 MIDN MMP25 MTMR3 MYST3 N4BP1 NCOA1 OSBPL2 PFKFB4 PHC2 PHF21A PIK3CD PPP1R3B PXN RBM23 RGS14 SLC11A1 SLC15A3 SLC25A…
saddlebrown	AGPAT5 AKAP11 ANKRD40 C12orf65 C7orf23 EIF4B ELP2 FAM98A GOLGA8A HADH HEATR2 HIBADH HNRNPA3 KIAA1430 KTELC1 LANCL1 LETMD1 MRI1 MTX3 NAA25 NDNL2 NKRF NUCKS1 NUP43 PAK1IP1 PAPD7 QDPR RAD1 RBBP7 RBMX SEH1L SH3YL1 SLC25A36 SLC39A10 TCEAL8 TMEM42 TMPO TRIAP1 TSFM UFSP2 ZMYND11 ZNF529
salmon	AHR C20orf194 CAPN2 CCDC88A CCR2 CD1D CD36 DUSP6 EPB41L3 FAM198B FUCA1 HMOX1 HNMT KCTD12 KIAA1598 KLF4 LDLRAD3 LIPA LYZ MAFB March 1 PDK4 RIN2 SETD7 SNX30 SRD5A1 TMEM144 TRIM7
salmon4	AIG1 BPI C18orf54 CD24 CDKN2C CEACAM8 CHIT1 COCH COL17A1 CPNE3 FUT4 GFOD2 GPI KLF5 LCN2 LTF MCM2 MMP8 MSRB3 NCAPH NKG7 OLFM4 PGLYRP1 PTX3 RAB33A RETN SERPINB10 STBD1 SUSD3 SVIP TCN1 ZCCHC17
white	AQP3 C19orf10 CALU CAV1 CD38 CLPTM1L CRELD2 DERL3 DNAJB11 EDEM1 FKBP11 FUT8 GMPPB HSP90B1 IGHA1 IGHM IGJ IGKC IGL@ IGLL5 IGLV1-44 IRF4 ITM2C LMAN1 LOC100291682 MANF MGC29506 PDIA4 PDIA5 PDIA6 POU2AF1 PPAPDC1B PPIB RANBP1 SDF2L1 SEC11C SEC61A1 SLC35B1 SPATS2 STT3A TCP1 THOC4 TNFRSF17 TPD52 TRAM2 TXNDC11 UAP1 XBP1
